# Supplementary material for: Exome sequencing study of 20 patients with high myopia
Source: PeerJ. 2018 Sep 17;6:e5552. doi: 10.7717/peerj.5552 (PMC6148412; doi:10.7717/peerj.5552)
Supplement: Supplemental Information 2 — Known genes are genes known to be associated with high myopia based on OMIM (https://www.omim.org/) or previous publications. Ocular disease genes are genes associated with eye diseases excluding the known genes, assembled from RetNet database (http://www.sph.uth.tmc.edu/retnet/) or OMIM. [file peerj-06-5552-s002.txt]

HGNC_gene_symbol	Type
ABCB7	Known gene
ADAMTS18	Known gene
ARR3	Known gene
ATP8B1	Known gene
BBS4	Known gene
BSG	Known gene
C8orf37	Known gene
CACNA1F	Known gene
CCDC111	Known gene
CLDN16	Known gene
COL11A1	Known gene
COL18A1	Known gene
COL2A1	Known gene
COL9A2	Known gene
CSMD1	Known gene
CTSH	Known gene
CYP4V2	Known gene
EPHB2	Known gene
FAM161A	Known gene
FBN1	Known gene
FOXP4	Known gene
GLA	Known gene
GRM6	Known gene
HIST1H3B	Known gene
LEPREL1	Known gene
LRP2	Known gene
LRPAP1	Known gene
MAOA	Known gene
MYCBP2	Known gene
MYP1	Known gene
NYX	Known gene
OPN1LW	Known gene
OPN1MW	Known gene
OPTC	Known gene
P3H2	Known gene
P4HA2	Known gene
PAX6	Known gene
PLXNA3	Known gene
PPFIA2	Known gene
PRDM5	Known gene
PRIMPOL	Known gene
PROM1	Known gene
PTPN11	Known gene
PTPRR	Known gene
RP2	Known gene
RPGR	Known gene
SCO2	Known gene
SLC39A5	Known gene
SLITRK6	Known gene
STK11	Known gene
TCF4	Known gene
TENM4	Known gene
TGFB1	Known gene
TPSG1	Known gene
UHRF1BP1L	Known gene
ZFHX1B	Known gene
ZNF469	Known gene
ZNF644	Known gene
A2BP1	Ocular disease gene
ABCA1	Ocular disease gene
ADAMTSL1	Ocular disease gene
ANTXR2	Ocular disease gene
ASPA	Ocular disease gene
B4GALNT2	Ocular disease gene
BICC1	Ocular disease gene
BLID	Ocular disease gene
BMP2	Ocular disease gene
BMP3	Ocular disease gene
BMP4	Ocular disease gene
BMP6	Ocular disease gene
CA8	Ocular disease gene
CACNA1D	Ocular disease gene
CAPN9	Ocular disease gene
CD55	Ocular disease gene
CDH8	Ocular disease gene
CHD4	Ocular disease gene
CHD7	Ocular disease gene
CHRNG	Ocular disease gene
CLNK	Ocular disease gene
CLSTN2	Ocular disease gene
CNDP2	Ocular disease gene
CNTN5	Ocular disease gene
CTNND2	Ocular disease gene
CYP26A1	Ocular disease gene
DAOA-AS1	Ocular disease gene
DENND1A	Ocular disease gene
DHX15	Ocular disease gene
DLG2	Ocular disease gene
DLX1	Ocular disease gene
DNAH9	Ocular disease gene
EHBP1L1	Ocular disease gene
EPDR1	Ocular disease gene
ERI1	Ocular disease gene
FHIT	Ocular disease gene
FLI1	Ocular disease gene
GATA4	Ocular disease gene
GCSHP1	Ocular disease gene
GJD2	Ocular disease gene
GNPATP	Ocular disease gene
GOLGA8B	Ocular disease gene
GPR25	Ocular disease gene
GRIA4	Ocular disease gene
KCNJ2	Ocular disease gene
KCNMA1	Ocular disease gene
KCNQ5	Ocular disease gene
KIAA1303	Ocular disease gene
KNG1	Ocular disease gene
LAMA2	Ocular disease gene
LOC100506035	Ocular disease gene
LRFN5	Ocular disease gene
LRRC4C	Ocular disease gene
MIPEP	Ocular disease gene
MYO1D	Ocular disease gene
MYP11	Ocular disease gene
NAV3	Ocular disease gene
NPLOC4	Ocular disease gene
NUDCD1	Ocular disease gene
OR5M3	Ocular disease gene
PABPCP2	Ocular disease gene
PARP8	Ocular disease gene
PCCA	Ocular disease gene
PCDH1	Ocular disease gene
PDE11A	Ocular disease gene
PFKFB3	Ocular disease gene
PGBD2	Ocular disease gene
PML	Ocular disease gene
PPP1R3B	Ocular disease gene
PRSS56	Ocular disease gene
PTPRD	Ocular disease gene
PTPRN2	Ocular disease gene
PZP	Ocular disease gene
QKI	Ocular disease gene
RASGRF1	Ocular disease gene
RBFOX1	Ocular disease gene
RDH5	Ocular disease gene
RFPL1	Ocular disease gene
RGR	Ocular disease gene
RNA5SP144	Ocular disease gene
RNU7-89P	Ocular disease gene
RORB	Ocular disease gene
ROS1	Ocular disease gene
SAMD5	Ocular disease gene
SCML4	Ocular disease gene
SEMA4F	Ocular disease gene
SETMAR	Ocular disease gene
SFRP1	Ocular disease gene
SH3GL2	Ocular disease gene
SHISA6	Ocular disease gene
SIX6	Ocular disease gene
SNTB1	Ocular disease gene
SPTBN1	Ocular disease gene
SRPK2	Ocular disease gene
TAC1	Ocular disease gene
TACC2	Ocular disease gene
TCF7L2	Ocular disease gene
TJP2	Ocular disease gene
TMEM261	Ocular disease gene
TMEM98	Ocular disease gene
TNIP1	Ocular disease gene
TOX	Ocular disease gene
TPT1	Ocular disease gene
UBE2HP1	Ocular disease gene
VIPR2	Ocular disease gene
WNT7B	Ocular disease gene
ZBTB38	Ocular disease gene
ZC3H11B	Ocular disease gene
ZIC2	Ocular disease gene
ZMAT4	Ocular disease gene
ZNF285A	Ocular disease gene
ZNF536	Ocular disease gene
ABCA4	Ocular disease gene
ABCB6	Ocular disease gene
ABCC6	Ocular disease gene
ABHD12	Ocular disease gene
ACBD5	Ocular disease gene
ACO2	Ocular disease gene
ADAM9	Ocular disease gene
ADAMTS10	Ocular disease gene
ADAMTS17	Ocular disease gene
ADAMTSL4	Ocular disease gene
ADGRA3	Ocular disease gene
ADGRV1	Ocular disease gene
ADIPOR1	Ocular disease gene
AGBL1	Ocular disease gene
AGBL5	Ocular disease gene
AGK	Ocular disease gene
AHI1	Ocular disease gene
AIPL1	Ocular disease gene
ALDH1A3	Ocular disease gene
ALMS1	Ocular disease gene
ANGPTL3	Ocular disease gene
ANOP1	Ocular disease gene
AP3B1	Ocular disease gene
AP3D1	Ocular disease gene
APOA1	Ocular disease gene
APOB	Ocular disease gene
APOE	Ocular disease gene
ARHGEF18	Ocular disease gene
ARL13B	Ocular disease gene
ARL2BP	Ocular disease gene
ARL3	Ocular disease gene
ARL6	Ocular disease gene
ARMS2	Ocular disease gene
ASB10	Ocular disease gene
ASIP	Ocular disease gene
ASRGL1	Ocular disease gene
ATF6	Ocular disease gene
ATOH7	Ocular disease gene
ATXN7	Ocular disease gene
B3GLCT	Ocular disease gene
B4GAT1	Ocular disease gene
B9D1	Ocular disease gene
BBIP1	Ocular disease gene
BBS1	Ocular disease gene
BBS10	Ocular disease gene
BBS12	Ocular disease gene
BBS2	Ocular disease gene
BBS5	Ocular disease gene
BBS7	Ocular disease gene
BBS9	Ocular disease gene
BCOR	Ocular disease gene
BEST1	Ocular disease gene
BFSP1	Ocular disease gene
BFSP2	Ocular disease gene
BLOC1S3	Ocular disease gene
BLOC1S6	Ocular disease gene
C10orf11	Ocular disease gene
C12orf65	Ocular disease gene
C1QTNF5	Ocular disease gene
C2	Ocular disease gene
C21orf2	Ocular disease gene
C2orf71	Ocular disease gene
C3	Ocular disease gene
C5orf42	Ocular disease gene
C9	Ocular disease gene
CA4	Ocular disease gene
CABP4	Ocular disease gene
CACNA2D4	Ocular disease gene
CAPN5	Ocular disease gene
CC2D2A	Ocular disease gene
CCA1	Ocular disease gene
CCDC28B	Ocular disease gene
CCT2	Ocular disease gene
CCV	Ocular disease gene
CDH23	Ocular disease gene
CDH3	Ocular disease gene
CDHR1	Ocular disease gene
CEP104	Ocular disease gene
CEP164	Ocular disease gene
CEP250	Ocular disease gene
CEP290	Ocular disease gene
CEP41	Ocular disease gene
CEP78	Ocular disease gene
CERKL	Ocular disease gene
CFB	Ocular disease gene
CFH	Ocular disease gene
CFHR1	Ocular disease gene
CFHR3	Ocular disease gene
CFI	Ocular disease gene
CHM	Ocular disease gene
CHMP4B	Ocular disease gene
CHN1	Ocular disease gene
CHRDL1	Ocular disease gene
CHST6	Ocular disease gene
CIB2	Ocular disease gene
CLDN19	Ocular disease gene
CLN3	Ocular disease gene
CLPB	Ocular disease gene
CLRN1	Ocular disease gene
CLUAP1	Ocular disease gene
CNA1	Ocular disease gene
CNGA1	Ocular disease gene
CNGA3	Ocular disease gene
CNGB1	Ocular disease gene
CNGB3	Ocular disease gene
CNNM4	Ocular disease gene
COL11A2	Ocular disease gene
COL4A1	Ocular disease gene
COL4A3	Ocular disease gene
COL4A4	Ocular disease gene
COL4A5	Ocular disease gene
COL8A2	Ocular disease gene
COL9A1	Ocular disease gene
COLEC11	Ocular disease gene
CORD1	Ocular disease gene
CORD17	Ocular disease gene
CORD8	Ocular disease gene
CPAMD8	Ocular disease gene
CRB1	Ocular disease gene
CRX	Ocular disease gene
CRYAA	Ocular disease gene
CRYAB	Ocular disease gene
CRYBA1	Ocular disease gene
CRYBA2	Ocular disease gene
CRYBA4	Ocular disease gene
CRYBB1	Ocular disease gene
CRYBB2	Ocular disease gene
CRYBB3	Ocular disease gene
CRYGB	Ocular disease gene
CRYGC	Ocular disease gene
CRYGD	Ocular disease gene
CRYGS	Ocular disease gene
CSPP1	Ocular disease gene
CST3	Ocular disease gene
CTAA1	Ocular disease gene
CTAA2	Ocular disease gene
CTC1	Ocular disease gene
CTDP1	Ocular disease gene
CTNNA1	Ocular disease gene
CTNS	Ocular disease gene
CTPL1	Ocular disease gene
CX3CR1	Ocular disease gene
CYMD	Ocular disease gene
CYP1B1	Ocular disease gene
DAG1	Ocular disease gene
DCN	Ocular disease gene
DGUOK	Ocular disease gene
DHDDS	Ocular disease gene
DHX38	Ocular disease gene
DMD	Ocular disease gene
DNA2	Ocular disease gene
DRAM2	Ocular disease gene
DTHD1	Ocular disease gene
DTNBP1	Ocular disease gene
DURS1	Ocular disease gene
EDN3	Ocular disease gene
EDNRB	Ocular disease gene
EFEMP1	Ocular disease gene
ELOVL4	Ocular disease gene
ELP4	Ocular disease gene
EMC1	Ocular disease gene
EPHA2	Ocular disease gene
ERCC6	Ocular disease gene
ERCC8	Ocular disease gene
EVR3	Ocular disease gene
EXOSC2	Ocular disease gene
EYA1	Ocular disease gene
EYS	Ocular disease gene
FBLN5	Ocular disease gene
FBN2	Ocular disease gene
FGFR2	Ocular disease gene
FKRP	Ocular disease gene
FKTN	Ocular disease gene
FLVCR1	Ocular disease gene
FOXC1	Ocular disease gene
FOXE3	Ocular disease gene
FOXL2	Ocular disease gene
FRMD7	Ocular disease gene
FSCN2	Ocular disease gene
FTL	Ocular disease gene
FYCO1	Ocular disease gene
FZD4	Ocular disease gene
GALK1	Ocular disease gene
GCNT2	Ocular disease gene
GDF3	Ocular disease gene
GDF6	Ocular disease gene
GFER	Ocular disease gene
GGCX	Ocular disease gene
GJA3	Ocular disease gene
GJA8	Ocular disease gene
GLC1B	Ocular disease gene
GLC1C	Ocular disease gene
GLC1D	Ocular disease gene
GLC1H	Ocular disease gene
GLC1I	Ocular disease gene
GLC1J	Ocular disease gene
GLC1K	Ocular disease gene
GLC1M	Ocular disease gene
GLC1N	Ocular disease gene
GLC3B	Ocular disease gene
GLC3C	Ocular disease gene
GMPPB	Ocular disease gene
GNAT1	Ocular disease gene
GNAT2	Ocular disease gene
GNB3	Ocular disease gene
GNPTG	Ocular disease gene
GPR143	Ocular disease gene
GPR179	Ocular disease gene
GRK1	Ocular disease gene
GUCA1A	Ocular disease gene
GUCA1B	Ocular disease gene
GUCY2D	Ocular disease gene
HARS	Ocular disease gene
HERC2	Ocular disease gene
HGSNAT	Ocular disease gene
HK1	Ocular disease gene
HMCN1	Ocular disease gene
HMGB3	Ocular disease gene
HMX1	Ocular disease gene
HPS1	Ocular disease gene
HPS3	Ocular disease gene
HPS4	Ocular disease gene
HPS5	Ocular disease gene
HPS6	Ocular disease gene
HSF4	Ocular disease gene
HTRA1	Ocular disease gene
IARS2	Ocular disease gene
IDH3B	Ocular disease gene
IFT140	Ocular disease gene
IFT172	Ocular disease gene
IFT27	Ocular disease gene
IFT74	Ocular disease gene
IFT81	Ocular disease gene
IGBP1	Ocular disease gene
IMPDH1	Ocular disease gene
IMPG1	Ocular disease gene
IMPG2	Ocular disease gene
INPP5E	Ocular disease gene
INVS	Ocular disease gene
IQCB1	Ocular disease gene
IRF4	Ocular disease gene
ISPD	Ocular disease gene
ITM2B	Ocular disease gene
JAG1	Ocular disease gene
JAM3	Ocular disease gene
KCNJ13	Ocular disease gene
KCNV2	Ocular disease gene
KERA	Ocular disease gene
KIAA0556	Ocular disease gene
KIAA0586	Ocular disease gene
KIAA1549	Ocular disease gene
KIF11	Ocular disease gene
KITLG	Ocular disease gene
KIZ	Ocular disease gene
KLHL7	Ocular disease gene
KRT12	Ocular disease gene
KRT3	Ocular disease gene
LAMA1	Ocular disease gene
LARGE1	Ocular disease gene
LCA5	Ocular disease gene
LCAT	Ocular disease gene
LEMD2	Ocular disease gene
LIM2	Ocular disease gene
LRAT	Ocular disease gene
LRIT3	Ocular disease gene
LRP5	Ocular disease gene
LSS	Ocular disease gene
LTBP2	Ocular disease gene
LZTFL1	Ocular disease gene
MAB21L2	Ocular disease gene
MAF	Ocular disease gene
MAFB	Ocular disease gene
MAK	Ocular disease gene
MAPKAPK3	Ocular disease gene
MASP1	Ocular disease gene
MC1R	Ocular disease gene
MCDR3	Ocular disease gene
MERTK	Ocular disease gene
MFN2	Ocular disease gene
MFRP	Ocular disease gene
MFSD8	Ocular disease gene
MIP	Ocular disease gene
MIR204	Ocular disease gene
MITF	Ocular disease gene
MKKS	Ocular disease gene
MKS1	Ocular disease gene
MT-ATP6	Ocular disease gene
MT-TH	Ocular disease gene
MT-TL1	Ocular disease gene
MTTP	Ocular disease gene
MT-TS2	Ocular disease gene
MVK	Ocular disease gene
MYO7A	Ocular disease gene
MYOC	Ocular disease gene
MYP10	Ocular disease gene
MYP12	Ocular disease gene
MYP13	Ocular disease gene
MYP14	Ocular disease gene
MYP15	Ocular disease gene
MYP16	Ocular disease gene
MYP17	Ocular disease gene
MYP18	Ocular disease gene
MYP2	Ocular disease gene
MYP3	Ocular disease gene
MYP5	Ocular disease gene
MYP7	Ocular disease gene
MYP8	Ocular disease gene
MYP9	Ocular disease gene
NAA10	Ocular disease gene
NBAS	Ocular disease gene
NDP	Ocular disease gene
NEK2	Ocular disease gene
NEUROD1	Ocular disease gene
NHS	Ocular disease gene
NMNAT1	Ocular disease gene
NNO1	Ocular disease gene
NPHP1	Ocular disease gene
NPHP3	Ocular disease gene
NPHP4	Ocular disease gene
NR2E3	Ocular disease gene
NR2F1	Ocular disease gene
NRL	Ocular disease gene
NTF4	Ocular disease gene
NYS2	Ocular disease gene
NYS3	Ocular disease gene
NYS4	Ocular disease gene
OAT	Ocular disease gene
OCA2	Ocular disease gene
OCA5	Ocular disease gene
OFD1	Ocular disease gene
OPA1	Ocular disease gene
OPA2	Ocular disease gene
OPA3	Ocular disease gene
OPA4	Ocular disease gene
OPA5	Ocular disease gene
OPA6	Ocular disease gene
OPA8	Ocular disease gene
OPN1SW	Ocular disease gene
OPTN	Ocular disease gene
OTX2	Ocular disease gene
OVOL2	Ocular disease gene
PANK2	Ocular disease gene
PAX2	Ocular disease gene
PAX3	Ocular disease gene
PCDH15	Ocular disease gene
PCYT1A	Ocular disease gene
PDE6A	Ocular disease gene
PDE6B	Ocular disease gene
PDE6C	Ocular disease gene
PDE6D	Ocular disease gene
PDE6G	Ocular disease gene
PDE6H	Ocular disease gene
PDZD7	Ocular disease gene
PEX1	Ocular disease gene
PEX2	Ocular disease gene
PEX7	Ocular disease gene
PGK1	Ocular disease gene
PHYH	Ocular disease gene
PIKFYVE	Ocular disease gene
PITPNM3	Ocular disease gene
PITX2	Ocular disease gene
PITX3	Ocular disease gene
PLA2G5	Ocular disease gene
PLK4	Ocular disease gene
PNPLA6	Ocular disease gene
POC1B	Ocular disease gene
POLG	Ocular disease gene
POLG2	Ocular disease gene
POLR1C	Ocular disease gene
POLR1D	Ocular disease gene
POMGNT1	Ocular disease gene
POMK	Ocular disease gene
POMT1	Ocular disease gene
POMT2	Ocular disease gene
PRCD	Ocular disease gene
PRDM13	Ocular disease gene
PRPF3	Ocular disease gene
PRPF31	Ocular disease gene
PRPF4	Ocular disease gene
PRPF6	Ocular disease gene
PRPF8	Ocular disease gene
PRPH2	Ocular disease gene
PRPS1	Ocular disease gene
PXDN	Ocular disease gene
RAB28	Ocular disease gene
RARB	Ocular disease gene
RAX	Ocular disease gene
RAX2	Ocular disease gene
RB1	Ocular disease gene
RBP3	Ocular disease gene
RBP4	Ocular disease gene
RCBTB1	Ocular disease gene
RD3	Ocular disease gene
RDH11	Ocular disease gene
RDH12	Ocular disease gene
REEP6	Ocular disease gene
RGS9	Ocular disease gene
RGS9BP	Ocular disease gene
RHO	Ocular disease gene
RIMS1	Ocular disease gene
RLBP1	Ocular disease gene
RNASEH1	Ocular disease gene
ROM1	Ocular disease gene
RP1	Ocular disease gene
RP1L1	Ocular disease gene
RP22	Ocular disease gene
RP24	Ocular disease gene
RP29	Ocular disease gene
RP32	Ocular disease gene
RP34	Ocular disease gene
RP6	Ocular disease gene
RP63	Ocular disease gene
RP9	Ocular disease gene
RPE65	Ocular disease gene
RPGRIP1	Ocular disease gene
RPGRIP1L	Ocular disease gene
RRM2B	Ocular disease gene
RS1	Ocular disease gene
RTN4IP1	Ocular disease gene
RYR1	Ocular disease gene
SAG	Ocular disease gene
SALL4	Ocular disease gene
SAMD11	Ocular disease gene
SDCCAG8	Ocular disease gene
SEMA3E	Ocular disease gene
SEMA4A	Ocular disease gene
SHH	Ocular disease gene
SIPA1L3	Ocular disease gene
SLC16A12	Ocular disease gene
SLC24A1	Ocular disease gene
SLC24A4	Ocular disease gene
SLC24A5	Ocular disease gene
SLC25A4	Ocular disease gene
SLC25A46	Ocular disease gene
SLC33A1	Ocular disease gene
SLC45A2	Ocular disease gene
SLC4A11	Ocular disease gene
SLC4A4	Ocular disease gene
SLC7A14	Ocular disease gene
SMOC1	Ocular disease gene
SNAI2	Ocular disease gene
SNRNP200	Ocular disease gene
SORD	Ocular disease gene
SOX10	Ocular disease gene
SOX2	Ocular disease gene
SPATA7	Ocular disease gene
SPP2	Ocular disease gene
STRA6	Ocular disease gene
TACSTD2	Ocular disease gene
TCOF1	Ocular disease gene
TCTN1	Ocular disease gene
TCTN2	Ocular disease gene
TCTN3	Ocular disease gene
TDRD7	Ocular disease gene
TEAD1	Ocular disease gene
TEK	Ocular disease gene
TENM3	Ocular disease gene
TGFBI	Ocular disease gene
TIMM8A	Ocular disease gene
TIMP3	Ocular disease gene
TK2	Ocular disease gene
TLR3	Ocular disease gene
TLR4	Ocular disease gene
TMEM126A	Ocular disease gene
TMEM138	Ocular disease gene
TMEM216	Ocular disease gene
TMEM231	Ocular disease gene
TMEM237	Ocular disease gene
TMEM5	Ocular disease gene
TMEM67	Ocular disease gene
TOPORS	Ocular disease gene
TPCN2	Ocular disease gene
TRAF3IP1	Ocular disease gene
TREX1	Ocular disease gene
TRIM32	Ocular disease gene
TRIM44	Ocular disease gene
TRNT1	Ocular disease gene
TRPM1	Ocular disease gene
TSPAN12	Ocular disease gene
TTC8	Ocular disease gene
TTLL5	Ocular disease gene
TTPA	Ocular disease gene
TUB	Ocular disease gene
TUBGCP4	Ocular disease gene
TUBGCP6	Ocular disease gene
TULP1	Ocular disease gene
TWNK	Ocular disease gene
TYR	Ocular disease gene
TYRP1	Ocular disease gene
UBIAD1	Ocular disease gene
UNC119	Ocular disease gene
UNC45B	Ocular disease gene
USH1C	Ocular disease gene
USH1E	Ocular disease gene
USH1G	Ocular disease gene
USH1H	Ocular disease gene
USH1K	Ocular disease gene
USH2A	Ocular disease gene
VAX1	Ocular disease gene
VCAN	Ocular disease gene
VIM	Ocular disease gene
VPS13B	Ocular disease gene
VSX1	Ocular disease gene
VSX2	Ocular disease gene
WDPCP	Ocular disease gene
WDR19	Ocular disease gene
WDR36	Ocular disease gene
WFS1	Ocular disease gene
WHRN	Ocular disease gene
WS2B	Ocular disease gene
XYLT1	Ocular disease gene
XYLT2	Ocular disease gene
YAP1	Ocular disease gene
YME1L1	Ocular disease gene
ZEB1	Ocular disease gene
ZNF408	Ocular disease gene
ZNF423	Ocular disease gene
ZNF513	Ocular disease gene
ADAMTS2	Ocular disease gene
ALDH18A1	Ocular disease gene
BTD	Ocular disease gene
COL1A1	Ocular disease gene
FGFR3	Ocular disease gene
HSPG2	Ocular disease gene
IFIH1	Ocular disease gene
IFT122	Ocular disease gene
IFT43	Ocular disease gene
IKBKAP	Ocular disease gene
NIPBL	Ocular disease gene
NOTCH2	Ocular disease gene
NSD1	Ocular disease gene
NT5C2	Ocular disease gene
RECQL4	Ocular disease gene
SMC3	Ocular disease gene
TFAP2A	Ocular disease gene
TRAPPC11	Ocular disease gene
UBE3B	Ocular disease gene
WDR35	Ocular disease gene
ZSWIM6	Ocular disease gene
