# Supplementary material for: Exome sequencing study of 20 patients with high myopia
Source: PeerJ. 2018 Sep 17;6:e5552. doi: 10.7717/peerj.5552 (PMC6148412; doi:10.7717/peerj.5552)
Supplement: Supplemental Information 4 — Chromosome position is based on GRCh37/hg19 assembly. HM stands for high myopia. [file peerj-06-5552-s004.xlsx]

## Sheet: Sheet1
Gene symbol	Inheritance	Type	Patient ID	CHROM	POS	REF	ALT	HGVSc	HGVSp	dbSNP	QTL	Number of Methods pedicted Pathogenic
CRB1	AR	Ocular disease gene	R0020	1	197411400	C	A	NM_201253.2:c.3983C>A	NP_957705.1:p.Ala1328Asp	rs762975680	MYP14	5
BBS7	AR	Ocular disease gene	R0010	4	122754443	C	T	NM_176824.2:c.1619G>A	NP_789794.1:p.Cys540Tyr		MYP11	4
